# Supplementary material for: Resina Draconis Particles Encapsulated in a Hyaluronic-Acid-Based Hydrogel to Treat Complex Burn Wounds
Source: Pharmaceutics. 2022 Sep 29;14(10):2087. doi: 10.3390/pharmaceutics14102087 (PMC9607235; doi:10.3390/pharmaceutics14102087)
Supplement: Supplementary file 1 [file pharmaceutics-14-02087-s001.zip]

Archive with 1 entries (1 files):
- pharmaceutics-1933987-supplementary.pdf
